# Supplementary material for: Early Fever in Allogeneic Stem Cell Transplantation: Are Presepsin and YKL-40 Valuable Diagnostic Tools?
Source: J Clin Med. 2024 Oct 8;13(19):5991. doi: 10.3390/jcm13195991 (PMC11478026; doi:10.3390/jcm13195991)
Supplement: Supplementary file 1 [file jcm-13-05991-s001.zip]

Archive with 1 entries (1 files):
- jcm-3218169-supplementary.pdf
